# Supplementary material for: Inflammation perturbs hematopoiesis by remodeling specific compartments of the bone marrow niche
Source: Blood. Author manuscript; Available in PMC 2025 Dec 10. (PMC7618457; doi:10.1182/blood.2025029513)
Supplement: Supporting Information 2 [file EMS211406-supplement-Supporting_Information_2.xlsx]

## Sheet: Sheet1
Supplemental Table 2: Key gene markers in Smart-seq populations
Cell	MSC-L	MSC-S	mMPr	MPr	AEC	SEC
Total cells	53	59	26	44	84	70
Top 100 DEGs compared to all other clusters	Kng1	Dpt	Mmp3	Snorc	Dipk2b	Ubd
	Cdh2	Medag	Pdgfrl	Fxyd3	Podxl	Aldob
	Csmd1	Tnxb	Nbl1	Slc38a3	Jag2	Lipg
	Slc26a7	Lrrn4cl	Fxyd6	Ucma	Bcam	Gpm6a
	Hmgcll1	Ssc5d	Dkk3	Cnmd	Ceacam1	Mrc1
	Kng2	Sema3c	Itgb5	Col9a2	Pecam1	Clca3a1
	Kcnip3	Has1	Ptgis	Matn3	Nos3	Sele
	Wdr86	Cdon	Itga10	Col9a3	C1qtnf9	Fam167b
	Adipoq	Ccn3	Cd9	Col9a1	Flt1	Gpr160
	Chl1	Mfap5	Col5a2	Ncmap	Jam2	Cyp4b1
	Fgf7	S100a6	Comp	Col2a1	Cd93	Il13ra2
	Ggt5	Col3a1	Kcnma1	Gm26633	Bcl6b	Gm16270
	Angpt1	Anpep	Col8a2	Mia	Sox17	Thrsp
	Agt	Mt2	Itih2	Col11a2	Ptprb	F8
	Mme	Sv2c	Dcn	Extl1	Ly6c1	Gpr182
	Ccbe1	Nbl1	Itga11	Slc13a5	Tie1	Ackr1
	Dpep1	Clec3b	Myo1d	Kcna6	Mcf2l	Stab2
	Hvcn1	Pcolce2	Adgrg2	Pla2g5	Egfl7	Ltc4s
	Ackr4	Myoc	Camk4	Gjc3	Sox7	Tfpi
	Gdpd2	Mt1	Ppfibp2	Fxyd2	Ssu2	Adh6b
	Grem1	Gsn	Rerg	Ninj2	Cav2	Mmrn1
	Il7	Dcn	Ank	Acan	Gbp9	Adgrg3
	Cyp1b1	Ahnak2	Thbs3	Hapln1	Sema3g	Flt4
	Esm1	Pdpn	Camk1d	Gm7341	Entpd1	Selp
	Ms4a4d	Igfbp6	Cspg4	Stk26	Icam2	Rgs4
	Tnfrsf19	Gpnmb	Cdo1	Scrg1	Cyyr1	Lrg1
	Chrdl1	Dnm1	Gsn	Cmtm5	Tmem255b	Kcnj8
	Fst	Gfpt2	Trps1	Ccn6	Tcf15	Exoc3l2
	Pappa	Sod3	Col3a1	Capn6	Slc9a3r2	Abcc9
	Il1rn	Capg	Col5a1	Itga10	Esam	Gm1673
	Steap4	Tnfaip6	Plod2	Efcab1	Stmn2	Tmem273
	Cd1d1	Timp2	Nt5e	Ppp1r1b	Rasgrf2	Crygn
	Cdh11	Niban1	Boc	Col11a1	Dll4	Wdr17
	Serpina3c	Lrp1	Igfbp6	Stc2	Palmd	Stab1
	Negr1	Emilin2	Adk	Bmp8a	Adgrl4	Csf2rb2
	Akr1c12	Prg4	Ano1	Panx3	Cdh5	Dnase1l3
	X1500009L16Rik	Hspb8	Col1a1	Rap1gap	Prex2	Adgrg6
	S1pr3	Fndc1	Ptprs	Kcnma1	Pdgfb	Pde2a
	Gm17366	Lgals3	Angptl7	Calml3	Plcb4	Ston2
	Mtarc1	Ntn4	Anxa8	Prkg2	Cav1	Cdk18
	Gm4951	Lrrc17	Lin7a	Bpifb1	Itpkb	C5ar2
	Hp	Htra3	P4ha1	Gm10804	Lama5	Nat8l
	Cldn10	Col1a1	Sgms2	Serpina1a	Gja4	Tmem132e
	Cxcl14	Htra4	Sh2d4a	Gramd2	Ecscr	Sema3a
	Il34	Cd44	Calm2	Prkcz	Ccdc85a	Btnl9
	Igsf3	Crip1	Fmod	Chad	Efnb2	Tmem106a
	Speg	Fn1	Enox1	Foxa3	F11r	Cd38
	Adcy2	Rab7b	Dstn	Cemip	Ablim3	Cxadr
	Mdk	Anxa1	Plp2	Meltf	Tinagl1	Elane
	Lepr	Aldh1a3	Sema3e	Smim31	She	Bend4
	Cxcl12	Axl	Col1a2	X4833428L15Rik	Ednrb	Myo7a
	Kitl	Vim	Htra1	Slc6a1	Sparcl1	Nr2f2
	C4b	Pamr1	X5730416F02Rik	Lbhd2	Rapgef5	Fabp4
	Cldn1	X5730416F02Rik	Brd2	Gm8893	Sox13	Mafb
	Fhl2	Creb5	Ltbp3	Slc6a12	Dysf	Slc16a9
	Tnc	Dock11	Gas1	Rhbdl2	Pcdh1	Ctsl
	Sfrp4	Fbln7	Bgn	Nrk	Pkn3	Ctsg
	Runx2	Nova1	Aff3	Serpina1d	Mcam	Robo4
	Serpine2	Mitf	Tigit	Cybrd1	Cd34	Epor
	Srpx	Lum	Ecrg4	Cpa6	Ccm2l	Car2
	Ptchd1	Lgals1	Pkd1	Notum	Tm4sf1	Kdr
	Svep1	Fhl1	Gm6169	Susd5	Sema7a	Il6st
	C1ra	Anxa8	Mxra8	Rspo4	Cd200	Grap
	Fgfr2	Ndrg4	Twist1	Chil1	Rasip1	Lgmn
	Tmem176a	Cd248	Cilp2	Rflna	Ly6e	Chst2
	Pdgfrb	Ecm1	Ank2	Clec3a	Gimap6	Tlr8
	Ebf3	S100a10	Colec12	Mcoln2	Hspb1	Ccdc69
	Maob	Ptgfrn	Pdlim4	Smim5	Nod2	Ushbp1
	Ptprd	Cd109	Pdgfc	Zfp385b	Prdm1	Gmpr
	Plekhh2	Ntn1	Cilp	Chadl	Mecom	Nectin2
	Gas6	Col14a1	Slc1a4	Edil3	Dennd3	Naip2
	Notch3	Tmod2	Fat1	B430212C06Rik	Mgll	Ap1b1
	Ibsp	Adgrd1	Thbs4	Car12	Arhgef15	Cd300lg
	Snai2	Ccdc80	Casr	BC006965	Ltbp4	Il2rg
	Tmem176b	Ybx3	Nasp	H19	Ly6a	Irf8
	Gpm6b	Ackr3	Tnxb	Smim6	Pcdh17	Sh3tc1
	Dlg5	Nox4	Mir5099	Fmod	Arhgef3	Gimap4
	Podnl1	Emp3	Fgfr1	Cytl1	Nxpe4	Fblim1
	Gprin3	Ugdh	Dnm1	Sox6	Epb41l4a	Ctsc
	Igfbp4	Gem	Tiam2	Ecrg4	Myct1	Ralgapa2
	Mir100hg	Lpar1	Tuft1	Scin	Lama3	Selenop
	H2.K1	Tgfbi	H3f3b	Col27a1	Ptprr	Eng
	Cnnm1	Cxcl1	Nfix	Tnfrsf11b	Filip1	Tcn2
	Cp	Itgbl1	Gpsm2	Tube1	Fgd5	Afap1l2
	Epb41l4b	Mrgprf	Timp2	Epyc	Notch4	Shroom2
	Ccn5	Plp2	Lrp1	Cspg4	S1pr1	Srgap1
	Esr1	Tppp3	Gpx1	Ptgds	Epas1	Npl
	Rspo2	Itgb5	Twsg1	Cgref1	Fbln2	Slc39a8
	B2m	Tmem100	Sobp	Ddah1	Emcn	Cdkl1
	Rspo3	Steap3	Ndfip1	Smpd3	Rsad2	Sh3bp5
	P2rx2	Matn2	Mt2	Gm24878	Adgrf5	Gpihbp1
	Bmp6	Uap1	Fkbp7	B4galnt3	Cd36	Rasgrp1
	Serping1	Adamtsl5	Cpm	Impa2	N4bp3	Nrcam
	Csf1	Osr2	Pthlh	Fam89a	Adgrg1	Sult1a1
	Slc40a1	Pcolce	Cdon	Mmp16	X2900026A02Rik	Adamts5
	Lpl	Mcub	Parp8	Chst10	Slc26a10	Thbd
	C6	Lsp1	Thbs1	Stxbp2	Dock9	Jak3
	Gpx8	Fgl2	Niban1	Gm7902	Ly6c2	Nrros
	Apoe	Anxa2	Prrc1	Kif26b	Shroom4	Depp1
	Amy1	Gas1	Sod3	Col24a1	Ptprg	Scarf1
	Atp6v1c2	Pqlc3	Kera	Lef1	Ankrd33b	Sirpa
	H2.D1	Angptl2	Col15a1	Sox9	C130074G19Rik	Tmem37
