# Supplementary material for: Inflammation perturbs hematopoiesis by remodeling specific compartments of the bone marrow niche
Source: Blood. Author manuscript; Available in PMC 2025 Dec 10. (PMC7618457; doi:10.1182/blood.2025029513)
Supplement: Supporting Information 3 [file EMS211406-supplement-Supporting_Information_3.xlsx]

## Sheet: Sheet1
Supplemental Table 1: Distribution of stromal and hematopoietic cells in bone marrow spatial compartments
Cluster	0	1	2	3	4	5	6	7	8	9	10	11	12	13	14	15	16	17	18	19	20	21	22	23
Name	MSC-L1	EryP1	EryP2	MSC-S	MSC-L2	EryP3	Neutrophil	CPr2	EryP4	OPr2	Monocyte	AEC	EryP5	Lymphocyte	Pre-Neutrophil	OPr1	CPr1	SEC	FPr	HSPC	MSC-L3	Pericyte	OPr3	MkP	Total
Total cells	2681	1813	1797	1761	1575	1488	1391	1337	1271	1044	1027	979	936	913	846	786	643	594	589	337	333	279	157	86	16611
Number of cells from CM	2368	971	452	20	195	914	1324	2	709	9	997	37	368	780	841	0	0	348	0	203	224	19	6	82	7058
Number of cells from Endosteum	313	842	1345	1741	1380	574	67	1335	562	1035	30	942	568	133	5	786	643	246	589	134	109	260	151	4	9553
Percentage of cells from CM	88.3253	53.5576	25.153	1.13572	12.381	61.4247	95.1833	0.149589	55.7828	0.862069	97.0789	3.77937	39.3162	85.4326	99.409	0	0	58.5859	0	60.2374	67.2673	6.81004	3.82166	95.3488	42.4899
Percentage of cells from Endosteum	11.6747	46.4424	74.847	98.8643	87.619	38.5753	4.81668	99.8504	44.2172	99.1379	2.92113	96.2206	60.6838	14.5674	0.591017	100	100	41.4141	100	39.7626	32.7327	93.19	96.1783	4.65116	57.5101
Top 50 DEGs compared to all other clusters	Esm1	Slc4a1	Slc4a1	Igfbp6	Gdpd2	Hemgn	Mmp9	Col9a3	Mthfd1	Bglap2	Napsa	Cdh5	Slc4a1	Cd79a	Cebpe	Itgbl1	Prg4	Cdh5	Pcsk6	Nkg7	Limch1	Myh11	Ifitm5	Ppbp
	Gdpd2	Gypa	Alas2	Clec3b	Adipoq	Cldn13	Retnlg	Snorc	Timm8a1	Mmp2	Tyrobp	Egfl7	Alas2	Cd79b	Wfdc21	Igfbp6	Comp	Plvap	Has1	Cd27	Wif1	Gm13889	Car3	Clec1b
	Adipoq	Hba-a2	Gypa	Mfap5	Esm1	Gypa	Hdc	Cnmd	Mns1	Postn	Alox5ap	Pecam1	Trim10	Ighm	Pglyrp1	Fmod	Ndufa4l2	Fabp4	F13a1	Prkcq	Tnc	Rgs5	Col22a1	Pf4
	Pappa	Hist1h2an	Hba-a2	Ly6a	Lepr	Rhd	Pglyrp1	Col9a2	Klf1	Tnn	Plac8	Flt1	Hba-a2	Vpreb3	Trem3	Thbs4	Cilp2	Ptprb	Htra4	Rgs1	Satb2	Sparcl1	Cadm1	Tesc
	Lepr	Cldn13	Hemgn	Dpt	Pappa	Mns1	Wfdc21	Mia	Stard10	Bglap	Coro1a	Ptprb	Cldn13	Ptprcap	S100a9	Mmp2	Kcnq5	Kdr	Sparcl1	Tespa1	Alpl	Acta2	Cgref1	Treml1
	Cxcl14	Rhd	Sptb	Mmp2	Cxcl14	Stard10	S100a9	Col9a1	Ermap	Lum	Ptpn18	Cav1	Gypa	Blnk	S100a8	Cilp2	Anxa8	Cldn5	Prg4	Skap1	Kcnk2	Tpm2	Col11a2	Gp9
	Agt	Hemgn	Rhd	Col3a1	Kng2	Tspan33	S100a8	Col2a1	Car1	Aspn	Laptm5	Cavin2	Snca	Bach2	Ltb4r1	Aspn	Ptgis	Tfpi	Col22a1	Klk8	Mmp13	Tagln	Fat3	Alox12
	Ebf3	Hist1h1a	Hist1h2an	Nbl1	Dpep1	Car1	Lcn2	Col11a2	Slc25a21	Ptgis	Gmfg	Adgrl4	Rhd	Pax5	Clec4a2	Serpinf1	Chad	Flt1	Creb5	Gm2682	Lrp4	Notch3	Bglap2	Rbpms2
	Kng2	Slc25a21	Kel	Tnxb	Vcam1	Ermap	Mmp8	Hapln1	Ifrd2	Edil3	Cd48	Esam	Hemgn	Igkc	Camp	Comp	Clu	Stab2	Ackr3	Ms4a4b	Angpt4	Tinagl1	Ccn4	Nrgn
	Csmd1	Car1	Tspan33	Serpinf1	Kitl	Klf1	Tyrobp	Acan	Gatm	Clec11a	Lcp1	Podxl	Tspan33	Aff3	Ly6c2	Col1a1	Ecrg4	Mmrn2	Ntn1	Trbc2	Fam78b	Mustn1	Bglap	Rab27b
	Kitl	Ermap	Ermap	Col1a1	Csmd1	Slc25a21	Mcemp1	Chadl	Rhd	Col3a1	Fcer1g	Cyyr1	Icam4	Ly6d	Chil3	Col3a1	Cilp	Rapgef5	Hbegf	Tnik	Ndnf	Sncg	Pcdh7	F10
	Dpep1	Tspan33	Cldn13	S100a4	Agt	Ank1	Alox5ap	Chad	Cox6b2	Col1a1	Spi1	Ly6c1	Rhag	Mzb1	Ngp	Il11ra1	Sod3	Emcn	Medag	Ptprcap	Nhsl1	Myl9	Lipc	F2rl2
	Bmp6	Hist1h2ab	Hist1h3c	Ltbp4	Cyp1b1	Rhag	Sorl1	Matn3	Lyar	Olfml3	Cd52	Slc9a3r2	Spta1	Arhgap15	Tyrobp	Apod	Kcnma1	Mrc1	Clic5	Epsti1	Slc36a2	Dmd	Cpz	Capn3
	Vcam1	Ctse	Slc25a37	Cd34	Fbln5	Nxpe2	Ncf2	Scrg1	Chchd10	Tpm2	Arhgap15	Fabp4	Ermap	Cd37	Ncf1	Nbl1	Fxyd6	Cyyr1	Zfp385b	Stat4	Tenm4	Filip1l	Mlip	Lat
	Cdh2	Klf1	Hist1h3f	Ly6c1	Cdh2	Ctse	Itgam	Sox9	Cenpv	Alpl	Dock10	Emcn	Kel	Cytip	Alox5ap	Chad	Creb5	Fam167b	Cdh13	Ctla2a	Car3	Gucy1a1	Col13a1	Ctla2b
	Ibsp	Stard10	Slc25a21	Fbln2	Ebf3	Tspo2	Lyz2	Prkg2	Pla2g12a	Col12a1	Ramp1	Kdr	Sptb	Rhoh	Fcnb	Olfml3	Fibin	Magi1	Cd109	Gimap1	Nlgn1	Nr2f2	Bglap3	Gmpr
	Kng1	Hist1h3e	Hist1h1a	Fndc1	Cdh11	Ifrd2	Ifitm6	Pcolce2	Sdsl	Serpinf1	Arhgdib	Sparcl1	Nxpe2	Coro1a	Clec12a	Ptgis	Cdon	Ctla2a	Gnpnat1	Coro2a	Syt6	Gucy1b1	Slc36a2	Dok2
	Mme	Hist1h3c	Hist1h2ab	Rnase4	1500009L16Rik	Alad	Ptprc	Ucma	Tmem238	Ptn	Ly6c2	Adgrf5	Cdkn3	Syk	Ncf4	Col12a1	Nt5e	Egfl7	Tnxb	Ptpn22	Gm19299	Aoc3	Smpd3	Gp1bb
	Fbln5	Ank1	Ank1	Lum	Lpl	Sptb	Slpi	Col27a1	Tspo2	Col16a1	Ms4a6c	Jam2	Slc25a37	Pafah1b3	Serpinb1a	Kcnma1	Scara3	Galnt18	Axl	Il2rg	Hs3st5	Adamts4	Robo2	Itga2b
	Shroom3	Sptb	Spta1	Col14a1	S1pr3	Hmgb3	Cd52	Susd5	Mrto4	Thbs2	Dock2	Cd93	Ctse	Pou2af1	Lcn2	Thbs2	Sdc4	Stab1	Cdon	Cd48	Bmp3	Cystm1	Ano1	Il21r
	Chrdl1	Rhag	Snca	Ntn1	Epas1	Cpox	Fcer1g	Unc5c	Cldn13	Cthrc1	Ptprc	Ecscr	Ank1	Dusp2	Gca	Fxyd6	Fxyd5	Adgrl4	Tspan15	Rhoh	Lifr	Ppp1r14a	Insc	Gp5
	Cdh11	Mns1	Hist1h1d	Aspn	Tnc	Fen1	Lcp1	Kcnma1	Gar1	Omd	Atp8b4	Ly6a	Ift140	Cd72	Lyz2	S100a4	Sox9	Abcc9	Gfpt2	Celf2	Vdr	Dgkb	Slc13a5	Cd226
	Adcy2	Hba-a1	Ctse	Ecm1	Ptprd	Mcm3	Cxcr2	Ncmap	Fxn	Efna5	Nrros	Ctla2a	Klf1	Prkcb	Mgst2	Ogn	Dcn	Rasip1	Aldh1a3	Ptpn18	Col25a1	Pcp4l1	Rerg	Ppp1r14a
	Cp	Hist1h1b	Hist1h4c	Gas1	Cp	Hbb-bt	Il1r2	Fxyd2	Hmgb3	Col5a2	Glipr1	Prex2	Tspo2	Dock2	Spi1	Ecrg4	Prelp	Flt4	Sema3c	Ikzf2	9130024F11Rik	Mcam	Entpd3	Gp6
	Sfrp4	Hist1h2ae	Rhag	Col5a2	Chrdl1	Car2	Lilr4b	Zfp385b	Idh3a	Fmod	Cd53	Cav2	Slc25a21	Fcrla	Cybb	Pdgfrl	S100a4	Prex2	Ly6a	Prkch	Cadm1	Des	Bmp3	P2rx1
	Lpl	Hbb-bt	E2f2	Tgfbi	Kng1	Cenpk	Ly6g	Papss2	Srm	Fn1	Ptpn6	Gpihbp1	Uros	Ikzf3	Igsf6	Bnc2	Gas1	Pecam1	Metrnl	Gimap4	Slit2	Synpo2	Fhod3	Gucy1b1
	Tnc	Alad	Hist1h3e	Pdgfra	Ibsp	Cenph	Coro1a	Col11a1	Casp3	Pth1r	Selplg	Ramp2	Alad	Arhgdib	Cd52	Col5a2	Ank	Esam	Itih5	Cd69	Gm20619	Rgs4	Prss35	Ly6g6f
	1500009L16Rik	Hist2h2ac	Hist1h1b	Gem	Hp	Chchd10	Ncf1	Crispld1	Alad	Fat3	Clec12a	Tm4sf1	Acp5	Blk	F630028O10Rik	Prrx2	Hapln1	Prkch	Itga6	Tox	Col8a1	Bcam	Mmp16	Serpinb2
	Ptprd	Car2	Neil3	Axl	Sfrp4	Ccnb2	Gmfg	Dhx58os	Rgs10	Smoc2	Tnfaip8	Cdh13	Cpox	Arl5c	Itgam	Ctsk	Cytl1	Ldb2	Scara3	Gimap6	Cdh2	Col18a1	Chn1	Gcsam
	Il34	Acp5	Hist2h2ac	Dcn	Cxcl12	Rfc4	Ngp	Meltf	Eef1e1	Scarf2	Cers6	Cd36	Fam117a	Kcnq5	Mcemp1	Abi3bp	Pdgfrl	Cd93	Cystm1	Tpt1	Cfh	Atp1b2	Kcnk1	Gnaz
	Hp	Nxpe2	Hba-a1	Pcolce	Bmp6	Mcm5	Pygl	Comp	Gnl3	Col6a3	Prtn3	Hspb1	Hba-a1	Cd52	Coro1a	Ptn	Thbs4	Lrg1	Ly6c1	Bin2	Fat3	Pdlim3	Enpp6	Mrvi1
	Clu	Cpox	Hist1h2ae	Abi3bp	Gas6	Rrm2	Trem3	Cpe	Znrd2	Mxra8	Rac2	Eng	Cenpk	Lrmp	Lcp1	Mxra7	Tnfrsf11b	F8	Cpe	Bcl2	Ppfibp2	Filip1	Fabp3	Gchfr
	Slc26a7	Fbxo5	Hist1h4h	Serping1	Adamts1	Ubac1	C5ar1	Epyc	Ruvbl2	Ptprd	Cmtm7	Itga6	Tfrc	Wdfy4	Fcer1g	Twist1	Acan	Eng	Ecm1	Dusp2	Fap	Mrvi1	Col24a1	Pls1
	Gas6	Hist1h3f	Abcb10	Pmp22	Grem1	Ccne1	Spi1	Peg3	Tomm40	Cdh11	Cotl1	Myct1	Hbb-bt	Ralgps2	Gmfg	Lgals1	Mustn1	Sema6a	Nbl1	Arap2	Tnfrsf19	Lmod1	Dtna	Slc6a4
	Cyp1b1	Hmgb3	Hist1h3i	Bnc2	Mme	Isg20	Mctp1	Sdk2	Car2	Twist1	Celf2	Plcb4	Ppox	Chst3	Abca13	Mgp	Htra4	Plekhg1	Fam129a	Satb1	Cdh11	Ntrk2	Cacna2d3	Gm26569
	Ccn5	Rfc4	Pkhd1l1	Celf2	Adcy2	Fxn	Cd177	Cpa6	Ruvbl1	Col11a1	Sell	Ltbp4	5430401H09Rik	Cd69	Pygl	Fndc1	Clec3a	Gpm6a	Mcub	Ltb	Ncam1	Higd1b	Hspb2	Tubb1
	Cxcl12	Cenpk	Hbb-bt	Fn1	Shroom3	Tfrc	Ripor2	Ecrg4	Selenbp1	Mmp14	Cytip	Cd300lg	Car2	Gmfg	Cd177	Gas1	D630045J12Rik	Stox2	Capg	Rps24	Cp	Ctnna3	Ccdc194	Gm13431
	Gpm6b	Rrm2	Diaph3	Creb5	C1ra	Tk1	Arhgap15	Sdc3	Asns	Aebp1	Ly86	S1pr1	Car1	Chchd10	Hsd11b1	Col8a2	Sbsn	Srgap1	Fgl2	Rps14	Sema7a	Npy1r	Aldh1l2	Sla2
	Negr1	Nusap1	Nusap1	Col6a3	Clu	Hmbs	Lilrb4a	Cspg4	AI662270	Dpysl3	Fam49b	Gimap6	Ubac1	Ripor2	Lrg1	Fbln1	Cdo1	Tek	Ltbp3	Rpl12	Chn1	Sgip1	Dmp1	Gm10419
	Pdgfrb	Cdk1	Nxpe2	Lrp1	Serping1	C1qtnf12	Pilra	Trpv4	Mcm5	Ncam1	Ccr2	Tcf15	Isg20	Plekha2	Itgb2	Dcn	Gm17455	Btnl9	Cav1	Pde3b	Olfml3	Ano1	Cdh15	Gm1968
	Epas1	Ccnb2	Tfrc	Lgals1	Rarres2	Lig1	Adam8	Pth1r	Rangrf	Ctsk	Irf8	Tcim	Ccnb2	Cecr2	Ncf2	Tnmd	Rerg	Gpihbp1	Tln2	Dock10	Vldlr	Hspb2	BC055402	Prkcq
	Vegfc	Ubac1	Cpox	Fstl1	Serpina3g	Pclaf	Ccr1	Fmod	Rfc4	Fam3c	Pycard	Cd200	Lockd	Dgkd	Cotl1	Mxra8	Adamts6	Shank3	Sox5	Rpl17	Spp1	Gucy1a2	Hrc	Tuba8
	Igfbp5	Hmbs	Alad	Apod	Igfbp5	Minpp1	Gm26740	Col6a3	Minpp1	Prrx2	Ncf2	F11r	Fam210b	Pik3ap1	Glrx	Crispld2	Cd9	Cd36	Sdk1	Ptprc	Runx2	Rbpms2	Ranbp3l	Gp1ba
	Cfh	Pclaf	Fbxo5	Gfpt2	Fbn1	Slc38a5	Prkcb	Npas3	Exosc7	Ccdc80	St8sia4	Tie1	Fn3k	Lyn	Lta4h	Col1a2	Meltf	Robo4	Lamb2	Ripor2	Pi15	Nrip2	Sp7	2610528J11Rik
	Serping1	Mcm5	Car2	Col1a2	Gpm6b	Mcm6	Mxd1	Pde4dip	Cpox	Fap	Iqgap2	Magi1	Epb42	Spib	Rflnb	Mfap4	Angptl7	Adgrf5	Procr	Rpl30	Postn	Kcnj8	Cdo1	D130058E05Rik
	Angpt1	Snca	Hist1h2be	Ackr3	Cfh	Smim1	Slfn2	Sox5	Nolc1	Tnc	Psmb8	Clic5	Slc38a5	Ptprc	Prkcb	Prrx1	Cpm	F11r	Ugdh	Laptm5	Plxna2	Itga7	Kazald1	Cxcl5
	Gpc6	Icam4	Klf1	Cdon	H2-Q7	Cenpa	Plbd1	Ccdc80	Dkc1	Nbl1	BC035044	Tspan7	Rrm2	Rac2	Adpgk	Aebp1	Dixdc1	Sh3bp5	Cd55	Dock2	Gucy1a1	Olfr558	Gprc5c	Mpig6b
	Tns3	Prc1	Prc1	Il11ra1	Apoe	Gmnn	Myo1f	Plod2	Fbl	Pcolce	Ctss	Dock9	Hmbs	Mir142hg	Ltf	Cdkn1c	Adgrg2	Rasgrp3	Fn1	Selplg	Ptprd	Gja4	Slc8a3	A930009A15Rik
	Thsd4	Tfrc	Hist1h2bb	Cavin1	Tmem176a	Pla2g12a	Itgb2	Fbln7	Wdr18	Dkk3	Ctsc	Epas1	Cdca3	Gm30211	Pnkp	Tenm3	Foxd1	Mafb	Scn1b	Iqgap2	Syt9	Art3	Farp2	AI463229
	Ackr4	Hbb-bs	Lockd	Has1	Serpine2	Hebp1	Csf3r	Smpd3	Gmnn	Gxylt2	Unc93b1	C1qtnf9	Abcb10	Cyfip2	Hk3	Clec11a	Ddah1	Gm1673	Dcbld2	Rpl9	Fign	Foxs1	9130024F11Rik	Slamf1
